# Supplementary material for: Viscosity-Sensitive Solvatochromic Fluorescent Probes for Lipid Droplets Staining
Source: Biosensors (Basel). 2022 Oct 9;12(10):851. doi: 10.3390/bios12100851 (PMC9599285; doi:10.3390/bios12100851)
Supplement: Supplementary file 1 [file biosensors-12-00851-s001.zip]

Archive with 1 entries (1 files):
- biosensors-1936421-supplementary.pdf
